# Supplementary material for: Loop Dynamics Mediate Thermal Adaptation of Two Xylanases from Marine Bacteria
Source: Int J Mol Sci. 2025 Mar 30;26(7):3215. doi: 10.3390/ijms26073215 (PMC11989904; doi:10.3390/ijms26073215)
Supplement: Supplementary file 1 [file ijms-26-03215-s001.zip]

Archive with 1 entries (1 files):
- ijms-3495956-supplementary.pdf
